# Supplementary material for: Epigenetic Combinatorial Patterns Predict Disease Variants
Source: Front Genet. 2017 May 30;8:71. doi: 10.3389/fgene.2017.00071 (PMC5447712; doi:10.3389/fgene.2017.00071)
Supplement: Supplementary file 1 [file DataSheet1.ZIP]

Archive with 1 entries (1 files):
- suppl.tar
